# Supplementary material for: Wnt/β-Catenin Signaling Inhibits Osteogenic Differentiation in Human Periodontal Ligament Fibroblasts
Source: Biomimetics (Basel). 2022 Dec 3;7(4):224. doi: 10.3390/biomimetics7040224 (PMC9776043; doi:10.3390/biomimetics7040224)
Supplement: Supplementary file 1 [file biomimetics-07-00224-s001.zip]

Archive with 1 entries (1 files):
- biomimetics-2037033-supplementary.pptx
